# Supplementary material for: Unlocking Kuhn Verdazyls: New Synthetic Approach and Useful Mechanistic Insights
Source: Int J Mol Sci. 2023 Jan 31;24(3):2693. doi: 10.3390/ijms24032693 (PMC9916651; doi:10.3390/ijms24032693)
Supplement: Supplementary file 1 [file ijms-24-02693-s001.zip]

Archive with 1 entries (1 files):
- ijms-2167972-supplementary.pdf
